# Supplementary material for: Consumption of Dairy Foods and Cardiovascular Disease: A Systematic Review
Source: Nutrients. 2022 Feb 16;14(4):831. doi: 10.3390/nu14040831 (PMC8875110; doi:10.3390/nu14040831)
Supplement: Supplementary file 1 [file nutrients-14-00831-s001.zip]

Archive with 1 entries (1 files):
- nutrients-1552871-supplementary.pdf
